# Supplementary material for: Effect of Microwave-Assisted Heat–Moisture Treatment on Structure, Physicochemical Properties and In Vitro Digestibility of Wheat Starch
Source: Foods. 2026 May 12;15(10):1698. doi: 10.3390/foods15101698 (PMC13205637; doi:10.3390/foods15101698)
Supplement: Supplementary file 1 [file foods-15-01698-s001.zip]

Archive with 1 entries (1 files):
- foods-4292503-supplementary.pdf
